# Supplementary material for: XMPP for cloud computing in bioinformatics supporting discovery and invocation of asynchronous web services
Source: BMC Bioinformatics. 2009 Sep 4;10:279. doi: 10.1186/1471-2105-10-279 (PMC2755485; doi:10.1186/1471-2105-10-279)
Supplement: Additional file 1 — Sample script demonstrating the invocation of an XMPP service. This script demonstrates the synchronous (blocking) API of xws4j used from the Bioclipse javascript environment. The invoked function (calculateMass) finishes within seconds. [file 1471-2105-10-279-S1.zip]

Archive with 1 entries (1 files):
- sup1.js
