# Supplementary material for: XMPP for cloud computing in bioinformatics supporting discovery and invocation of asynchronous web services
Source: BMC Bioinformatics. 2009 Sep 4;10:279. doi: 10.1186/1471-2105-10-279 (PMC2755485; doi:10.1186/1471-2105-10-279)
Supplement: Additional file 1 — Sample script demonstrating the invocation of an XMPP service. This script demonstrates the synchronous (blocking) API of xws4j used from the Bioclipse javascript environment. The invoked function (calculateMass) finishes within seconds. [file 1471-2105-10-279-S1.zip › sup1.js]

/******************************************************************************
* Sample script demonstrating the invocation of an XMPP service
* function:
*   Service JID: cdk.ws1.bmc.uu.se
*   Function:    calculateMass
*
* Comment:
* This script demonstrates the synchronous (blocking) API of xws4j used from
* the Bioclipse javascript environment. The invoked function (calculateMass)
* finishes within seconds. This function is compatible with time-consuming
* functions, although it is not recommended.
*
******************************************************************************/

JavaDOMTools = Packages.net.bioclipse.xws.JavaDOMTools;

xmpp.connect();

var s = xmpp.getService("cdk.ws1.bmc.uu.se");
var f = service.getFunction("calculateMass");
var input = "<smiles xmlns='urn:xws:cdk:input'>CCC</smiles>";

var result = f.invokeSync(input,    // the input (as String or DOM Element)
                          30000);   // the timeout (in milliseconds)

// convert DOM Element to String
var output = JavaDOMTools.w3cElementToString(result);
jst.print("Mass: " + output);
