# Supplementary material for: XMPP for cloud computing in bioinformatics supporting discovery and invocation of asynchronous web services
Source: BMC Bioinformatics. 2009 Sep 4;10:279. doi: 10.1186/1471-2105-10-279 (PMC2755485; doi:10.1186/1471-2105-10-279)
Supplement: Additional file 2 — Sample script demonstrating the simple invocation of a time-consuming XMPP service. This script demonstrates the listener-based asynchronous API of xws4j used from the Bioclipse javascript environment. It may take several minutes to complete. [file 1471-2105-10-279-S2.zip]

Archive with 1 entries (1 files):
- sup2.js
