# Supplementary material for: XMPP for cloud computing in bioinformatics supporting discovery and invocation of asynchronous web services
Source: BMC Bioinformatics. 2009 Sep 4;10:279. doi: 10.1186/1471-2105-10-279 (PMC2755485; doi:10.1186/1471-2105-10-279)
Supplement: Additional file 2 — Sample script demonstrating the simple invocation of a time-consuming XMPP service. This script demonstrates the listener-based asynchronous API of xws4j used from the Bioclipse javascript environment. It may take several minutes to complete. [file 1471-2105-10-279-S2.zip › sup2.js]

/******************************************************************************
* Sample script demonstrating the invocation of a time-consuming XMPP service
* function:
* Service JID: blastproxy.ws1.bmc.uu.se
* Function:    blast
*
* Comment:
* This script demonstrates the listener-based asynchronous API of xws4j used
* from the Bioclipse javascript environment. A blast is a time-consuming
* function. It may take several minutes to complete.
*
* The service wraps the blast SOAP service provided by the DNA Data Bank of
* Japan (http://xml.nig.ac.jp).
*
******************************************************************************/

ClientFactory = Packages.net.bioclipse.xws.client.ClientFactory;
ISimpleProcessListener = Packages.net.bioclipse.xws.client.listeners.ISimpleProcessListener;
JavaDOMTools = Packages.net.bioclipse.xws.JavaDOMTools;

var l = new ISimpleProcessListener() {
  onIqError: function(p, error) {
    jst.print("onCommandError: " + error.getMessage());
  },
  onError: function(p, error) {
    jst.print("onError: " + error.getMessage());	
  },
  onResult: function(p, result) {
    if (result != null) {
      var r = JavaDOMTools.w3cElementToString(result);
      jst.print("onResult: " + r);
    } else
      jst.print("onResult: result == null");
    }
};

xmpp.connect();

var s = xmpp.getService("blastproxy.ws1.bmc.uu.se");

var f = s.getFunction("blast");

var input = "<input xmlns='urn:xws:blast:input'>"+
              "<program>blastp</program>"+
              "<database>UNIPROT</database>"+
              "<query>"+
                "MSQQVGNSIRRKLVIVGDGACGKTCLLIVFSKGQFPEVYVPTVFENYVAD"+
                "VEVDGRRVELALWDTAGQEDYDRLRPLSYPDSNVVLICFSIDLPDSLENV"+
                "QEKWIAEVLHFCQGVPIILVGCKVDLRNDPQTIEQLRQEGQQPVTSQEGQ"+
                "SVADQIGATGYYECSAKTGYGVREVFEAATRASLMGKSKTNGKAKKNTTE"+
                "KKKKKCVLL"+
              "</query>"+
            "</input>";

var proc = f.invokeAsync(input, l);

jst.print("The function was invoked");
