# Supplementary material for: XMPP for cloud computing in bioinformatics supporting discovery and invocation of asynchronous web services
Source: BMC Bioinformatics. 2009 Sep 4;10:279. doi: 10.1186/1471-2105-10-279 (PMC2755485; doi:10.1186/1471-2105-10-279)
Supplement: Additional file 3 — Sample script demonstrating the invocation of a time-consuming XMPP service. This script demonstrates the listener-based asynchronous API of xws4j used from the Bioclipse javascript environment. It may take several minutes to complete. With the session ID returned from the service (see onExecuting() in the listener) one may check the status or terminate the remote process. [file 1471-2105-10-279-S3.zip]

Archive with 1 entries (1 files):
- sup3.js
