# Supplementary material for: XMPP for cloud computing in bioinformatics supporting discovery and invocation of asynchronous web services
Source: BMC Bioinformatics. 2009 Sep 4;10:279. doi: 10.1186/1471-2105-10-279 (PMC2755485; doi:10.1186/1471-2105-10-279)
Supplement: Additional file 3 — Sample script demonstrating the invocation of a time-consuming XMPP service. This script demonstrates the listener-based asynchronous API of xws4j used from the Bioclipse javascript environment. It may take several minutes to complete. With the session ID returned from the service (see onExecuting() in the listener) one may check the status or terminate the remote process. [file 1471-2105-10-279-S3.zip › sup3.js]

/******************************************************************************
* Sample script demonstrating the invocation of a time-consuming XMPP service
* function:
*   Service JID: blastproxy.ws1.bmc.uu.se
*   Function:    blast
*
* Comment:
* This script demonstrates the listener-based asynchronous API of xws4j used
* from the Bioclipse javascript environment. A blast is a time-consuming
* function. It may take several minutes to complete. With the session ID
* returned from the service (see onExecuting() in the listener) one may check
* the status or terminate the remote process.
*
* The service wraps the blast SOAP service provided by the DNA Data Bank of
* Japan (http://xml.nig.ac.jp).
*
******************************************************************************/

ClientFactory = Packages.net.bioclipse.xws.client.ClientFactory;
IProcessListener = Packages.net.bioclipse.xws.client.listeners.IProcessListener;
JavaDOMTools = Packages.net.bioclipse.xws.JavaDOMTools;

var l = new IProcessListener() {
  onIqError: function(p, error) {
    jst.print(" onCommandError: " + error.getMessage());
  },
  onError: function(p, error, terminated) {
    var term_str = "(process terminated)";
    if (terminated == false) {
      term_str = "(process NOT terminated)";
      p.terminate();
    }
    jst.print(" onError " + term_str + ": " + error.getMessage());	
  },
  onExecuting: function(p) {
    jst.print(" onExecuting (Session ID=" + p.getSessionID() + ")");
  },
  onFinished: function(p) {
    jst.print(" onFinished");
    // get the result but do not automatically delete the result on the service
    p.getResult(false);
  },
  onResult: function(p, result, terminated) {
    var term_str = "(process terminated)";
    if (terminated == false) {
      term_str = "(process NOT terminated)";
      p.terminate(); // only required if p.getResult(false); && function is of type delayed
    }
    if (result != null) {
      var r = JavaDOMTools.w3cElementToString(result);
      jst.print(" onResult " + term_str + ": " + r);
    } else
    jst.print(" onResult " + term_str + ": result == null");
  },
  onTerminated: function(p) {
    jst.print(" onTerminated");
  }
};

xmpp.connect();

var s = xmpp.getService("blastproxy.ws1.bmc.uu.se");

var f = s.getFunction("blast");

var input = "<input xmlns='urn:xws:blast:input'>"+
              "<program>blastp</program>"+
              "<database>UNIPROT</database>"+
              "<query>"+
                "MSQQVGNSIRRKLVIVGDGACGKTCLLIVFSKGQFPEVYVPTVFENYVAD"+
                "VEVDGRRVELALWDTAGQEDYDRLRPLSYPDSNVVLICFSIDLPDSLENV"+
                "QEKWIAEVLHFCQGVPIILVGCKVDLRNDPQTIEQLRQEGQQPVTSQEGQ"+
                "SVADQIGATGYYECSAKTGYGVREVFEAATRASLMGKSKTNGKAKKNTTE"+
                "KKKKKCVLL"+
              "</query>"+
            "</input>";

var proc = f.invokeAsync(input, l);

jst.print("The function was invoked. Note: the blast may take several minutes to complete.");
