# Supplementary material for: XMPP for cloud computing in bioinformatics supporting discovery and invocation of asynchronous web services
Source: BMC Bioinformatics. 2009 Sep 4;10:279. doi: 10.1186/1471-2105-10-279 (PMC2755485; doi:10.1186/1471-2105-10-279)
Supplement: Additional file 4 — Sample script demonstrating the abortion of a time-consuming XMPP service. This script demonstrates how to continue/pick and terminate the blast that was initially invoked with the script 'invokeblast.js' (see Additional file 3). To pick an existing remote process its session ID must be specified. [file 1471-2105-10-279-S4.zip]

Archive with 1 entries (1 files):
- sup4.js
