# Supplementary material for: XMPP for cloud computing in bioinformatics supporting discovery and invocation of asynchronous web services
Source: BMC Bioinformatics. 2009 Sep 4;10:279. doi: 10.1186/1471-2105-10-279 (PMC2755485; doi:10.1186/1471-2105-10-279)
Supplement: Additional file 4 — Sample script demonstrating the abortion of a time-consuming XMPP service. This script demonstrates how to continue/pick and terminate the blast that was initially invoked with the script 'invokeblast.js' (see Additional file 3). To pick an existing remote process its session ID must be specified. [file 1471-2105-10-279-S4.zip › sup4.js]

/******************************************************************************
* Sample script demonstrating the abortion of a time-consuming XMPP service
* function:
*   Service JID: blastproxy.ws1.bmc.uu.se
*   Function:    blast
*
* Comment:
* This script demonstrates how to continue/pick and terminate the blast that
* was initially invoked with the script 'invokeblast.js' (additional file 3).
* To pick an existing remote process its session ID must be specified
*   -> var sessionID = THE_SESSION_ID;
*
* The service wraps the blast SOAP service provided by the DNA Data Bank of
* Japan (http://xml.nig.ac.jp).
*
******************************************************************************/

// Modify session ID here!
var sessionID = "XWS-16";

IProcessListener = Packages.net.bioclipse.xws.client.listeners.IProcessListener;

var l = new IProcessListener() {
  onIqError: function(p, error) {
    jst.print(" onCommandError: " + error.getMessage() +
      " (session ID incorrect?)");
  },
  onError: function(p, error, terminated) {
    var term_str = "(process terminated)";
    if (terminated == false) {
      term_str = "(process NOT terminated)";
      p.terminate();
    }
    jst.print(" onError " + term_str + ": " + error.getMessage());	
  },
  onExecuting: function(p) {
    jst.print(" onExecuting - trying to terminate...");
    // The process is still running
    // -> terminate it
    p.terminate();
    jst.print(" onExecuting - termination performed.");
  },
  onFinished: function(p) {
    jst.print(" onFinished - trying to terminate...");
    // If the process already finished do not request the result
    // -> just delete it
    p.terminate();
    jst.print(" onExecuting - termination performed.");
  },
  onResult: function(p, result, terminated) {
    jst.print(" onTerminated");
  },
  onTerminated: function(p) {
    jst.print(" onTerminated");
  }
};

var s = xmpp.getService("blastproxy.ws1.bmc.uu.se");

var f = s.getFunction("blast");

var proc = f.pickAsync(sessionID, l);

jst.print("Trying to picked... " + sessionID);
